# Supplementary material for: Favorable prognostic role of tropomodulins in neuroblastoma
Source: Oncotarget. 2018 Jun 5;9(43):27092–103. doi: 10.18632/oncotarget.25491 (PMC6007461; doi:10.18632/oncotarget.25491)
Supplement: Supplementary file 2 [file oncotarget-09-27092-s002.xls]

## Sheet: Table S1
Data sets utilized in the comparison analysis
Data seta	No of patientsb	Tumorc	GEO numberd
Myeloma 542 (Hanamura)	542	Myeloma	GSE2658
Lymphoma 498 (Roche)	498	Lymphoma	GSE31312
AML 460 (Delwel)	460	AML	GSE6891
Breast 351 (EXPO)	351	Breast	GSE2109
Colon 315 (EXPO)	315	Colon	GSE2109
Ovarian 285 (Bowtell)	285	Ovarian	GSE9891
Glioma 284 (French)	284	Glioma	GSE16011
Kidney 261 (EXPO)	261	Kidney	GSE2109
Endometrium 209 (EXPO)	209	Endometrium	GSE2109
Lung 150 (Peitsch)	150	Lung	GSE43580
Ewing Sarcoma 117 (Delattre)	117	Ewing Sarcoma	GSE34620
Bladder 93 (Riester)	93	Bladder	GSE31684
Hepatocellular Carcinoma 91 (Llovet)	91	Hepatocellular Carcinoma	GSE9843
Neuroblastoma (Versteeg)	88	Neuroblastoma	GSE16476
Glioblastoma 84 (Hegi)	84	Glioblastoma	GSE7696
Ependymoma 83 (Gilbertson)	83	Ependymoma	GSE21687
Medulloblastoma 76 (Gilbertson)	76	Medulloblastoma	GSE37418
Neuroblastoma 30 (Lastowska)	30	Neuroblastoma	GSE13136
