# Supplementary material for: Favorable prognostic role of tropomodulins in neuroblastoma
Source: Oncotarget. 2018 Jun 5;9(43):27092–103. doi: 10.18632/oncotarget.25491 (PMC6007461; doi:10.18632/oncotarget.25491)
Supplement: Supplementary file 3 [file oncotarget-09-27092-s003.xls]

## Sheet: Uni Multivariate cox analysis
Multivariate analysis of overall survival in the 88 patients' cohort for TMOD1 and TMOD2
Covariate	HR	95% CI	P value
TMOD1	0.4	(0.2,0.75)	0.003
Age at diagnosis ( >=18 months vs < 18 months)	24.9	(3.0, 203.0)	0.002
INSS stage (IV vs I, II, III, IVs)	2.6	(0.7,9.5)	0.1
MYCN status (Amplified vs single copy)	1.6	(0.7,3.4)	0.2
Covariate	HR	95% CI	P value
TMOD2	0.5	(0.2,0.8)	0.01
Age at diagnosis ( >=18 months vs < 18 months)	26.2	(3.2, 216.0)	0.002
INSS stage (IV vs I, II, III, IVs)	1.9	(0.4,7.9)	0.3
MYCN status (Amplified vs single copy)	1.7	(0.8,3.8)	0.1
